# Supplementary material for: Fast evolution of SOS-independent multi-drug resistance in bacteria
Source: eLife. 2025 Jul 9;13:RP95058. doi: 10.7554/eLife.95058 (PMC12240585; doi:10.7554/eLife.95058)
Supplement: Source code 1. [file elife-95058-code1.zip]

Archive with 122 entries (103 files):
- 0-Matlab-STORM-eLife2025/
- 0-Matlab-STORM-eLife2025/gapolyfitndir/
- 0-Matlab-STORM-eLife2025/gapolyfitndir/01554782.pdf
- 0-Matlab-STORM-eLife2025/gapolyfitndir/crtpolyp.m
- 0-Matlab-STORM-eLife2025/gapolyfitndir/gapolyfitn.m
- 0-Matlab-STORM-eLife2025/gapolyfitndir/gapolyfitn.zip
- 0-Matlab-STORM-eLife2025/gapolyfitndir/gapolyfitnresplot.m
- 0-Matlab-STORM-eLife2025/gapolyfitndir/gapolyfitn_example_script.m
- 0-Matlab-STORM-eLife2025/gapolyfitndir/generategapolyfitnoptions.m
- 0-Matlab-STORM-eLife2025/gapolyfitndir/GenerateNewTerm.m
- 0-Matlab-STORM-eLife2025/gapolyfitndir/HasTerm.m
- 0-Matlab-STORM-eLife2025/gapolyfitndir/license.txt
- 0-Matlab-STORM-eLife2025/gapolyfitndir/mutatepoly.m
- 0-Matlab-STORM-eLife2025/gapolyfitndir/mutpoly.m
- 0-Matlab-STORM-eLife2025/gapolyfitndir/objpolyfit.m
- 0-Matlab-STORM-eLife2025/gapolyfitndir/objpolyfit_MCore.m
- 0-Matlab-STORM-eLife2025/gapolyfitndir/PolyFitScore.m
- 0-Matlab-STORM-eLife2025/gapolyfitndir/polyVec2polyfit.m
- 0-Matlab-STORM-eLife2025/gapolyfitndir/private/
- 0-Matlab-STORM-eLife2025/gapolyfitndir/private/gfit2.m
- 0-Matlab-STORM-eLife2025/gapolyfitndir/private/isoctave.m
- 0-Matlab-STORM-eLife2025/gapolyfitndir/private/polyfitn.m
- 0-Matlab-STORM-eLife2025/gapolyfitndir/private/polyvaln.m
- 0-Matlab-STORM-eLife2025/gapolyfitndir/private/randMat.m
- 0-Matlab-STORM-eLife2025/gapolyfitndir/recombinpoly.m
- 0-Matlab-STORM-eLife2025/gapolyfitndir/recpoly.m
- 0-Matlab-STORM-eLife2025/gaussfit/
- 0-Matlab-STORM-eLife2025/gaussfit/gaussfit.m
- 0-Matlab-STORM-eLife2025/gridfitdir/
- 0-Matlab-STORM-eLife2025/gridfitdir/bluff_data.mat
- 0-Matlab-STORM-eLife2025/gridfitdir/demo/
- 0-Matlab-STORM-eLife2025/gridfitdir/demo/gridfit_demo.m
- 0-Matlab-STORM-eLife2025/gridfitdir/demo/html/
- 0-Matlab-STORM-eLife2025/gridfitdir/demo/html/gridfit_demo.html
- 0-Matlab-STORM-eLife2025/gridfitdir/demo/html/gridfit_demo.png
- 0-Matlab-STORM-eLife2025/gridfitdir/demo/html/gridfit_demo_01.png
- 0-Matlab-STORM-eLife2025/gridfitdir/demo/html/gridfit_demo_02.png
- 0-Matlab-STORM-eLife2025/gridfitdir/demo/html/gridfit_demo_03.png
- 0-Matlab-STORM-eLife2025/gridfitdir/demo/html/gridfit_demo_04.png
- 0-Matlab-STORM-eLife2025/gridfitdir/demo/html/gridfit_demo_05.png
- 0-Matlab-STORM-eLife2025/gridfitdir/demo/html/gridfit_demo_06.png
- 0-Matlab-STORM-eLife2025/gridfitdir/demo/html/gridfit_demo_07.png
- 0-Matlab-STORM-eLife2025/gridfitdir/demo/html/gridfit_demo_08.png
- 0-Matlab-STORM-eLife2025/gridfitdir/demo/html/gridfit_demo_09.png
- 0-Matlab-STORM-eLife2025/gridfitdir/demo/html/gridfit_demo_10.png
- 0-Matlab-STORM-eLife2025/gridfitdir/doc/
- 0-Matlab-STORM-eLife2025/gridfitdir/doc/gfit.eps
- 0-Matlab-STORM-eLife2025/gridfitdir/doc/gridfit.pdf
- 0-Matlab-STORM-eLife2025/gridfitdir/doc/gridfit.tex
- 0-Matlab-STORM-eLife2025/gridfitdir/doc/Understanding_gridfit.rtf
- 0-Matlab-STORM-eLife2025/gridfitdir/gridfit.m
- 0-Matlab-STORM-eLife2025/gridfitdir/gridfit.pdf
- 0-Matlab-STORM-eLife2025/gridfitdir/license.txt
- 0-Matlab-STORM-eLife2025/gridfitdir/ravine.jpg
- 0-Matlab-STORM-eLife2025/gridfitdir/test/
- 0-Matlab-STORM-eLife2025/gridfitdir/test/test_main.m
- 0-Matlab-STORM-eLife2025/hist2 and hist2D/
- 0-Matlab-STORM-eLife2025/hist2 and hist2D/hist2.m
- 0-Matlab-STORM-eLife2025/hist2 and hist2D/hist2d.m
- 0-Matlab-STORM-eLife2025/hist2 and hist2D/license.txt
- 0-Matlab-STORM-eLife2025/nearestneighbour/
- 0-Matlab-STORM-eLife2025/nearestneighbour/demo/
- 0-Matlab-STORM-eLife2025/nearestneighbour/demo/html/
- 0-Matlab-STORM-eLife2025/nearestneighbour/demo/html/nndemo.html
- 0-Matlab-STORM-eLife2025/nearestneighbour/demo/html/nndemo.png
- 0-Matlab-STORM-eLife2025/nearestneighbour/demo/html/nndemo_01.png
- 0-Matlab-STORM-eLife2025/nearestneighbour/demo/html/nndemo_02.png
- 0-Matlab-STORM-eLife2025/nearestneighbour/demo/html/nndemo_03.png
- 0-Matlab-STORM-eLife2025/nearestneighbour/demo/html/nndemo_04.png
- 0-Matlab-STORM-eLife2025/nearestneighbour/demo/nndemo.m
- 0-Matlab-STORM-eLife2025/nearestneighbour/demo/timingtest.m
- 0-Matlab-STORM-eLife2025/nearestneighbour/license.txt
- 0-Matlab-STORM-eLife2025/nearestneighbour/nearestneighbour.m
- 0-Matlab-STORM-eLife2025/plot3k/
- 0-Matlab-STORM-eLife2025/plot3k/license.txt
- 0-Matlab-STORM-eLife2025/plot3k/plot3k.m
- 0-Matlab-STORM-eLife2025/plotunevenData/
- 0-Matlab-STORM-eLife2025/plotunevenData/license.txt
- 0-Matlab-STORM-eLife2025/plotunevenData/plotunevenData.m
- 0-Matlab-STORM-eLife2025/plotunevenData/plotunevenData.zip
- 0-Matlab-STORM-eLife2025/plotunevenData/trimesh3d.mat
- 0-Matlab-STORM-eLife2025/plotunevenData/trimesh3ddots.png
- 0-Matlab-STORM-eLife2025/plotunevenData/trimesh3dnodots.png
- 0-Matlab-STORM-eLife2025/PolyfitnTools/
- 0-Matlab-STORM-eLife2025/PolyfitnTools/demo/
- 0-Matlab-STORM-eLife2025/PolyfitnTools/demo/html/
- 0-Matlab-STORM-eLife2025/PolyfitnTools/demo/html/polyfitn_demo.html
- 0-Matlab-STORM-eLife2025/PolyfitnTools/demo/html/polyfitn_demo.png
- 0-Matlab-STORM-eLife2025/PolyfitnTools/demo/html/polyfitn_demo_01.png
- 0-Matlab-STORM-eLife2025/PolyfitnTools/demo/html/polyfitn_demo_02.png
- 0-Matlab-STORM-eLife2025/PolyfitnTools/demo/polyfitn_demo.m
- 0-Matlab-STORM-eLife2025/PolyfitnTools/doc/
- 0-Matlab-STORM-eLife2025/PolyfitnTools/doc/understanding_polyfitn.rtf
- 0-Matlab-STORM-eLife2025/PolyfitnTools/license.txt
- 0-Matlab-STORM-eLife2025/PolyfitnTools/polydern.m
- 0-Matlab-STORM-eLife2025/PolyfitnTools/polyfitn.m
- 0-Matlab-STORM-eLife2025/PolyfitnTools/PolyfitnTools.zip
- 0-Matlab-STORM-eLife2025/PolyfitnTools/polyn2sym.m
- 0-Matlab-STORM-eLife2025/PolyfitnTools/polyn2sympoly.m
- 0-Matlab-STORM-eLife2025/PolyfitnTools/polyvaln.m
- 0-Matlab-STORM-eLife2025/PolyfitnTools/ReadMe.rtf
- 0-Matlab-STORM-eLife2025/ST00_1_allSTcodes.m
- 0-Matlab-STORM-eLife2025/ST00_2_PreSeparateTif.m
- 0-Matlab-STORM-eLife2025/ST00_3_STdata5_2S.m
- 0-Matlab-STORM-eLife2025/ST01_ViewPointFits2.m
- 0-Matlab-STORM-eLife2025/ST02_Merge_and_plotfiles.m
- 0-Matlab-STORM-eLife2025/ST03_AvImage2.m
- 0-Matlab-STORM-eLife2025/ST04_0_genXcorrDrift_3D.m
- 0-Matlab-STORM-eLife2025/ST04_1_gen2Cdrift1_RedFirst2Lst.m
- 0-Matlab-STORM-eLife2025/ST04_2_gen2Cdrift2_Red2Green.m
- 0-Matlab-STORM-eLife2025/ST05_DriftCorrect_3D.m
- 0-Matlab-STORM-eLife2025/ST06_2colorXcorr_3D.m
- 0-Matlab-STORM-eLife2025/ST07_precisionstat_3D.m
- 0-Matlab-STORM-eLife2025/ST08_1_fastmap.m
- 0-Matlab-STORM-eLife2025/ST08_1_fastmap_2C_3D.m
- 0-Matlab-STORM-eLife2025/ST09_1_STcoloc_3D.m
- 0-Matlab-STORM-eLife2025/ST09_3_ST_NearestNeighbour.m
- 0-Matlab-STORM-eLife2025/ST10_1_Domain3D.m
- 0-Matlab-STORM-eLife2025/ST11_1_DeletePoint.m
- 0-Matlab-STORM-eLife2025/ST11_2_DeleteBFframe.m
- 0-Matlab-STORM-eLife2025/ST21_Insight_to_Matlab_V3_8.m
- 0-Matlab-STORM-eLife2025/ST22_IndexBF_and_GenDrift_V2_2.m
