# Supplementary material for: Fast evolution of SOS-independent multi-drug resistance in bacteria
Source: eLife. 2025 Jul 9;13:RP95058. doi: 10.7554/eLife.95058 (PMC12240585; doi:10.7554/eLife.95058)
Supplement: Source code 1. [file elife-95058-code1.zip › 0-Matlab-STORM-eLife2025/gapolyfitndir/private/isoctave.m]

function t = isoctave()
% ISOCTAVE.M
% ISOCTAVE  True if the operating environment is octave.
%    Usage: t=isoctave();
% 
%    Returns 1 if the operating environment is octave, otherwise
%    0 (Matlab)
% 
% ---------------------------------------------------------------
%
% COPYRIGHT : (c) NUHAG, Dept.Math., University of Vienna, AUSTRIA
%             http://nuhag.eu/
%             Permission is granted to modify and re-distribute this
%             code in any manner as long as this notice is preserved.
%             All standard disclaimers apply.

    if exist('OCTAVE_VERSION')
        % Only Octave has this variable.
        t=1;
    else
        t=0;
    end

end
