# Supplementary material for: Fast evolution of SOS-independent multi-drug resistance in bacteria
Source: eLife. 2025 Jul 9;13:RP95058. doi: 10.7554/eLife.95058 (PMC12240585; doi:10.7554/eLife.95058)
Supplement: Source code 1. [file elife-95058-code1.zip › 0-Matlab-STORM-eLife2025/gapolyfitndir/private/polyfitn.m]

function polymodel = polyfitn(indepvar,depvar,modelterms)
% polyfitn: fits a general polynomial regression model in n dimensions
% usage: polymodel = polyfitn(indepvar,depvar,modelterms)
%
% Polyfitn fits a polynomial regression model of one or more
% independent variables, of the general form:
%
%   z = f(x,y,...) + error
%
% arguments: (input)
%  indepvar - (n x p) array of independent variables as columns
%        n is the number of data points
%        p is the dimension of the independent variable space
%
%        IF n == 1, then I will assume there is only a
%        single independent variable.
%
%  depvar   - (n x 1 or 1 x n) vector - dependent variable
%        length(depvar) must be n.
%
%        Only 1 dependent variable is allowed, since I also
%        return statistics on the model.
%
%  modelterms - defines the terms used in the model itself
%
%        IF modelterms is a scalar integer, then it designates
%           the overall order of the model. All possible terms
%           up to that order will be employed. Thus, if order
%           is 2 and p == 2 (i.e., there are two variables) then
%           the terms selected will be:
%
%              {constant, x, x^2, y, x*y, y^2}
%
%           Beware the consequences of high order polynomial
%           models.
%
%        IF modelterms is a (k x p) numeric array, then each
%           row of this array designates the exponents of one
%           term in the model. Thus to designate a model with
%           the above list of terms, we would define modelterms as
%           
%           modelterms = [0 0;1 0;2 0;0 1;1 1;0 2]
%
%        If modelterms is a character string, then it will be
%           parsed as a list of terms in the regression model.
%           The terms will be assume to be separated by a comma
%           or by blanks. The variable names used must be legal
%           matlab variable names. Exponents in the model may
%           may be any real number, positive or negative.
%
%           For example, 'constant, x, y, x*y, x^2, x*y*y'
%           will be parsed as a model specification as if you
%           had supplied:
%           modelterms = [0 0;1 0;0 1;1 1;2 0;1 2]
%           
%           The word 'constant' is a keyword, and will denote a
%           constant terms in the model. Variable names will be
%           sorted in alphabetical order as defined by sort.
%           This order will assign them to columns of the
%           independent array. Note that 'xy' will be parsed as
%           a single variable name, not as the product of x and y.
%
%        If modelterms is a cell array, then it will be taken
%           to be a list of character terms. Similarly,
%           
%           {'constant', 'x', 'y', 'x*y', 'x^2', 'x*y^-1'}
%
%           will be parsed as a model specification as if you
%           had supplied:
%
%           modelterms = [0 0;1 0;0 1;1 1;2 0;1 -1]
%
% Arguments: (output)
%  polymodel - A structure containing the regression model
%        polymodel.ModelTerms = list of terms in the model
%        polymodel.Coefficients = regression coefficients
%        polymodel.ParameterVar = variances of model coefficients
%        polymodel.ParameterStd = standard deviation of model coefficients
%        polymodel.R2 = R^2 for the regression model
%        polymodel.RMSE = Root mean squared error
%        polymodel.VarNames = Cell array of variable names
%           as parsed from a char based model specification.
%        polymodel.DataRange = (2 x p) matrix containing the range of the
%           independent variables to which the polymodel is fitted
%  
%        Note 1: Because the terms in a general polynomial
%        model can be arbitrarily chosen by the user, I must
%        package the terms and coefficients together into a
%        structure. This also forces use of a special evaluation
%        tool: polyvaln.
%
%        Note 2: A polymodel can be evaluated for any set
%        of values with the function polyvaln. However, if
%        you wish to manipulate the result symbolically using
%        my own sympoly tools, this structure can be converted
%        to a sympoly using the function polyn2sympoly.
%
%        Note 3: When no constant term is included in the model,
%        the traditional R^2 can be negative. This case is
%        identified, and then a more appropriate computation
%        for R^2 is then used.
%
% Find my sympoly toolbox here:
% http://www.mathworks.com/matlabcentral/fileexchange/loadFile.do?objectId=9577&objectType=FILE
%
% See also: polyvaln, polyfit, polyval, polyn2sympoly, sympoly
%
% Author: John D'Errico
% Release: 2.0
% Release date: 2/19/06

    if nargin<1
      help polyfitn
      return
    end

    % get sizes, test for consistency
    [n,p] = size(indepvar);
    if n == 1
      indepvar = indepvar';
      [n,p] = size(indepvar);
    end
    [m,q] = size(depvar);
    if m == 1
      depvar = depvar';
      [m,q] = size(depvar);
    end
    % only 1 dependent variable allowed at a time
    if q~=1
      error 'Only 1 dependent variable allowed at a time.'
    end

    if n~=m
      error 'indepvar and depvar are of inconsistent sizes.'
    end

    % Automatically scale the independent variables to unit variance
    stdind = sqrt(diag(cov(indepvar)));
    if any(stdind==0)
      warning 'Constant terms in the model must be entered using modelterms'
      stdind(stdind==0) = 1;
    end
    % scaled variables
    indepvar_s = indepvar*diag(1./stdind);

    % do we need to parse a supplied model?
    varlist = {};
    if iscell(modelterms) || ischar(modelterms)
      [modelterms,varlist] = parsemodel(modelterms,p);
      if size(modelterms,2) < p
        modelterms = [modelterms, zeros(size(modelterms,1),p - size(modelterms,2))];
      end  
    elseif length(modelterms) == 1
      % do we need to generate a set of modelterms?
      [modelterms,varlist] = buildcompletemodel(modelterms,p);
    elseif size(modelterms,2) ~= p
      error 'ModelTerms must be a scalar or have the same # of columns as indepvar'
    end
    nt = size(modelterms,1);

    % check for replicate terms 
    if nt>1
      mtu = unique(modelterms,'rows');
      if size(mtu,1)<nt
        warning 'Replicate terms identified in the model.'
      end
    end

    % build the design matrix
    M = ones(n,nt);
    scalefact = ones(1,nt);
    for i = 1:nt
      for j = 1:p
        M(:,i) = M(:,i).*indepvar_s(:,j).^modelterms(i,j);
        scalefact(i) = scalefact(i)/(stdind(j)^modelterms(i,j));
      end
    end

    % estimate the model using QR. do it this way to provide a
    % covariance matrix when all done. Use a pivoted QR for
    % maximum stability.
    [Q,R,E] = qr(M,0);

    polymodel.ModelTerms = modelterms;
    polymodel.Coefficients(E) = R\(Q'*depvar);
    yhat = M*polymodel.Coefficients(:);
    
    % Store the fitted range of the model data
    polymodel.DataRange = [min(indepvar); max(indepvar)];

    % recover the scaling
    polymodel.Coefficients=polymodel.Coefficients.*scalefact;

    % variance of the regression parameters
    s = norm(depvar - yhat);
    if n > nt
      Rinv = R\eye(nt);
      Var(E) = s^2*sum(Rinv.^2,2)/(n-nt);
      polymodel.ParameterVar = Var.*(scalefact.^2);
      polymodel.ParameterStd = sqrt(polymodel.ParameterVar);
    else
      % we cannot form variance or standard error estimates
      % unless there are at least as many data points as
      % parameters to estimate.
      polymodel.ParameterVar = inf(1,nt);
      polymodel.ParameterStd = inf(1,nt);
    end

    % R^2
    % is there a constant term in the model? If not, then
    % we cannot use the standard R^2 computation, as it
    % frequently yields negative values for R^2.
    if any((M(1,:) ~= 0) & all(diff(M,1,1) == 0,1))
      %we have a constant term in the model, so the
      % traditional %R^2 form is acceptable.
      polymodel.R2 = max(0,1 - (s/norm(depvar-mean(depvar)) )^2);
    else
      % no constant term was found in the model
      polymodel.R2 = max(0,1 - (s/norm(depvar))^2);
    end

    % RMSE
    polymodel.RMSE = sqrt(mean((depvar - yhat).^2));

    % if a character 'model' was supplied, return the list
    % of variables as parsed out
    polymodel.VarNames = varlist;
    
end

% ==================================================
% =============== begin subfunctions ===============
% ==================================================
function [modelterms,varlist] = buildcompletemodel(order,p)
% 
% arguments: (input)
%  order - scalar integer, defines the total (maximum) order 
%
%  p     - scalar integer - defines the dimension of the
%          independent variable space
%
% arguments: (output)
%  modelterms - exponent array for the model
%
%  varlist - cell array of character variable names

    % build the exponent array recursively
    if p == 0
      % terminal case
      modelterms = [];
    elseif (order == 0)
      % terminal case
      modelterms = zeros(1,p);
    elseif (p==1)
      % terminal case
      modelterms = (order:-1:0)';
    else
      % general recursive case
      modelterms = zeros(0,p);
      for k = order:-1:0
        t = buildcompletemodel(order-k,p-1);
        nt = size(t,1);
        modelterms = [modelterms;[repmat(k,nt,1),t]];
      end
    end

    % create a list of variable names for the variables on the fly
    varlist = cell(1,p);
    for i = 1:p
      varlist{i} = ['X',num2str(i)];
    end
	
end

% ==================================================
function [modelterms,varlist] = parsemodel(model,p);
% 
% arguments: (input)
%  model - character string or cell array of strings
%
%  p     - number of independent variables in the model
%
% arguments: (output)
%  modelterms - exponent array for the model

    modelterms = zeros(0,p);
    if ischar(model)
      model = deblank(model);
    end

    varlist = {};
    while ~isempty(model)
      if iscellstr(model)
        term = model{1};
        model(1) = [];
      else
        [term,model] = strtok(model,' ,');
      end
      
      % We've stripped off a model term. Now parse it.
      
      % Is it the reserved keyword 'constant'?
      if strcmpi(term,'constant')
        modelterms(end+1,:) = 0;
      else
        % pick this term apart
        expon = zeros(1,p);
        while ~isempty(term)
          vn = strtok(term,'*/^. ,');
          k = find(strncmp(vn,varlist,length(vn)));
          if isempty(k)
            % its a variable name we have not yet seen
            
            % is it a legal name?
            nv = length(varlist);
            if ismember(vn(1),'1234567890_')
              error(['Variable is not a valid name: ''',vn,''''])
            elseif nv>=p
              error 'More variables in the model than columns of indepvar'
            end
            
            varlist{nv+1} = vn;
            
            k = nv+1;
          end
          % variable must now be in the list of vars. 
          
          % drop that variable from term
          i = strfind(term,vn);
          term = term((i+length(vn)):end);
          
          % is there an exponent?
          eflag = false;
          if strncmp('^',term,1)
            term(1) = [];
            eflag = true;
          elseif strncmp('.^',term,2)
            term(1:2) = [];
            eflag = true;
          end

          % If there was one, get it
          ev = 1;
          if eflag
            ev = sscanf(term,'%f');
            if isempty(ev)
                error 'Problem with an exponent in parsing the model'
            end
          end
          expon(k) = expon(k) + ev;

          % next monomial subterm?
          k1 = strfind(term,'*');
          if isempty(k1)
            term = '';
          else
            term(k1(1)) = ' ';
          end
          
        end
      
        modelterms(end+1,:) = expon;  
        
      end
      
    end

    % Once we have compiled the list of variables and
    % exponents, we need to sort them in alphabetical order
    [varlist,tags] = sort(varlist);
    modelterms = modelterms(:,tags);

end
