# Supplementary material for: Fast evolution of SOS-independent multi-drug resistance in bacteria
Source: eLife. 2025 Jul 9;13:RP95058. doi: 10.7554/eLife.95058 (PMC12240585; doi:10.7554/eLife.95058)
Supplement: Source code 1. [file elife-95058-code1.zip › 0-Matlab-STORM-eLife2025/nearestneighbour/demo/nndemo.m]

%% NEARESTNEIGHBOUR Demonstration
% This (publishable) script |nndemo.m| demonstrates the features of the
% nearestneighbour function.
%
% Example: Open this file in an editor (in Matlab 7+) and press publish to
% generate the html document

%% Summary
% |nearestneighbour| computes nearest neighbours to a set of points from a
% set of candidate points by Euclidean distance. Points are considered to 
% be matrix columns.
% It has a number of convenient features which might make it worth using
% rather than simply coding a couple-of-lines search into an m-file. These
% include:
%
%%
% 
% * Specifying points as either a separate matrix, or as indices into the
% candidate matrix
% * Finding multiple neighbours
% * Finding neighbours within a certain radius
% * Automatically using Delaunay Triangulation if it would be faster
% 

%% Example 1: Basic nearest neighbour search

% 2D points of interest
P = rand(2, 5);

% Candidate point set
X = rand(2, 50);

I = nearestneighbour(P, X);

disp('Candidate points:')
disp(P)
disp('Nearest neighbours')
disp(X(:, I))

% Plot the points
plot(X(1,:), X(2,:), 'b.', P(1,:), P(2,:), 'r.', 'MarkerSize', 15);
hold on
quiver(P(1, :), P(2, :), X(1,I) - P(1, :), X(2, I) - P(2, :), 0, 'k');
hold off

%% Example 2: Nearest neighbour to subset of a point set
% Sometimes the features of interest will be certain members of a set, and
% you want to find the closest point(s) from within the set

% Candidate 4D feature set
X = rand(4, 20);

% Find nearest neighbour to the 2nd, 4th, 10th features
I = nearestneighbour([2 4 10], X)

% Find nearest neighbours to all columns of X
I = nearestneighbour(X)

%% Example 3: Finding nearest n neighbours
% Let's calculate the four nearest neighbours to a point

% three points of interest
P = rand(2, 3);

% Candidate feature set
X = rand(2, 50);

% Calculate the 4 nearest neighbours to each point: I(:, 1) will be the 4
% nearest neighbours to P(:, 1), etc.
I = nearestneighbour(P, X, 'NumberOfNeighbours', 4)


% Plot the points - show the neighbours for one of them
plot(P(1,:), P(2, :), 'r.', X(1,:), X(2,:), 'b.', 'MarkerSize', 15)
hold on
p1 = repmat(P(1,1), 1, 4); p2 = repmat(P(2,1), 1, 4);
quiver(p1, p2, X(1, I(:, 1)) - p1, X(2, I(:, 1)) - p2, 0, 'k')
hold off

%% Example 4: Finding neighbours within a specified radius
% Let's calculate the nearest neighbours to a three points within a
% radius of 0.2

% three points of interest
P = rand(2, 3);

% Candidate feature set
X = rand(2, 50);

% Calculate the nearest neighbours within a radius of 0.2 to each point:
% I(:, 1) will be the neighbours to P(:, 1), etc. Note that if different
% numbers of neighbours are found, the columns of I are padded with zeros
% at the end to make I rectangular
I = nearestneighbour(P, X, 'Radius', 0.2)

% Plot the points - show the neighbours for one of them
idx = I(I(:, 1) ~= 0, 1);
plot(P(1,:), P(2, :), 'r.', X(1,:), X(2,:), 'b.', 'MarkerSize', 15)
hold on
p1 = repmat(P(1,1), 1, length(idx)); p2 = repmat(P(2,1), 1, length(idx));
quiver(p1, p2, X(1, idx) - p1, X(2, idx) - p2, 0, 'k')
hold off

%% Example 5: Combining NumberOfNeighbours and Radius
% Let's find at most 5 neighbours to a point within a radius of 0.2

% Point of interest
P = rand(2, 1);

% Candidate feature set
X = rand(2, 30);

% Calculate the 5 nearest neighbours to P, specifying that they must be
% at most 0.2 away by Euclidean distance
I = nearestneighbour(P, X, 'n', 5, 'r', 0.2);
n = length(I);

% Plot the points - show the neighbours for one of them
plot(P(1,:), P(2, :), 'r.', X(1,:), X(2,:), 'b.', 'MarkerSize', 15)
hold on

quiver(repmat(P(1), 1, n), repmat(P(2), 1, n), X(1, I) - P(1), X(2, I) - P(2), 0, 'k')
hold off


%% Example 6: DelaunayMode - Large Data set, few points to lookup
% We'll run a couple of examples and show how |nearestneighbour|
% automatically works out when to use the Delaunay triangulation. 
% You may need to tweak the
% numbers of zeros to get meaningful results on your computer.
% First we'll try a large data set with few points to lookup - it shouldn't use Delaunay
% Triangulation as the overhead required to compute this should definitely
% offset any gains. We'll run |nearestneighbour| with DelaunayMode 'on',
% 'off', and 'auto'.
% Note that the numbers are fairly conservative to avoid crashing slow
% computers with this demo!

% Large Data set, few points to look up
P = rand(3, 10);
X = rand(3, 5000);

fprintf('Delaunay mode test: Large data set, few candidate points:\n')

% Run with DelaunayMode off
fprintf('Elapsed Time (DelaunayMode off) : %.2g seconds\n', ...
  timingtest(P, X, 'off'))

% Run with DelaunayMode on
fprintf('Elapsed Time (DelaunayMode on)  : %.2g seconds\n', ...
  timingtest(P, X, 'on'))

% Run with DelaunayMode automatic - note 'auto' is the default
fprintf('Elapsed Time (DelaunayMode auto): %.2g seconds\n\n', ...
  timingtest(P, X, 'auto'))

%% Example 7: DelaunayMode - smallish data set, lots of points to lookup
% If there are lots of points to lookup, however, using the Delaunay
% Triangulation should be an advantage

% Small Data set, lots of candidate points
P = rand(3, 10000);
X = rand(3, 500);

fprintf('Delaunay mode test: Small data set, many candidate points:\n')

% Run with DelaunayMode off
fprintf('Elapsed Time (DelaunayMode off) : %.2g seconds\n', ...
  timingtest(P, X, 'off'))

% Run with DelaunayMode on
fprintf('Elapsed Time (DelaunayMode on)  : %.2g seconds\n', ...
  timingtest(P, X, 'on'))

% Run with DelaunayMode automatic
fprintf('Elapsed Time (DelaunayMode auto): %.2g seconds\n', ...
  timingtest(P, X, 'auto'))
